# Supplementary material for: Dry Two-Step Self-Assembly of Stable Supported Lipid Bilayers on Silicon Substrates
Source: Int J Mol Sci. 2020 Sep 17;21(18):6819. doi: 10.3390/ijms21186819 (PMC7555443; doi:10.3390/ijms21186819)
Supplement: Supplementary file 1 [file ijms-21-06819-s001.zip]

Archive with 2 entries (2 files):
- ijms-932909-supplementary video S1.mp4
- ijms-932909-supplementary-revS12.pdf
